# Supplementary material for: Expression Patterns of GmAP2/EREB-Like Transcription Factors Involved in Soybean Responses to Water Deficit
Source: PLoS One. 2013 May 7;8(5):e62294. doi: 10.1371/journal.pone.0062294 (PMC3646874; doi:10.1371/journal.pone.0062294)
Supplement: Table S1 — Primers for the target genes. Nucleotide sequences and the denaturation temperatures (Tm) of the Forward (F) and Reverse (R) primers are shown. The amplification efficiency was calculated using a standard curve. (XLSX) [file pone.0062294.s001.xlsx]

## Sheet: Plan1
	Gene Model or Gene name	F Tm	F sequence (5`->3’ )	R Tm	R sequence (5`->3’ )	Efficiency %
Target genes	Glyma03g31920.1	59	CCGTCTCCAGGAAAAGTTTGAA	59	TGTCAACCTTGCTATTCTTATTATTTGTTC	95.43
	Glyma10g23440.1	59	AAAACCCATGCTTATCTTCTTCCTT	58	CGGCAATTCCAATGTACAACA	92.14
	Glyma10g07770.1	59	AACCAGAGAGGAACTTGCAATTTC	59	TCTCAACCATACAGCAAACGCTAT	86.7
	Glyma14g09320.1	59	GATGATGATGCCTCGGAGTTG	59	CGGAAAAACAAGAAAAGGGATATATC	86.7
	Glyma18g02170.1	59	TTTGAACTCGGGAAAGTTTTCAGT	59	AACCTGTCTCAATTCCAAAACCA	99.25
	Glyma04g11290.1	58	CCTTGGGTCATAGCTGGTTTTT	59	AGATTACAGCGATGCACTTGAGAA	96.22
	Glyma13g01930.1	59	TTGCTTATTGGCTATTCGATGGT	59	TCCATGGCCAAGCAAGAAA	89.12
	Glyma12g33020.1	58	TTGCCTACTACTACTCCTATATTCATTTCC	58	CCTTGAAATACACGGAGCCTTAG	97.83
	Glyma13g37450.1	59	ACTCCTTTTGAACCTTCTCCACTCT	58	GAACCATCAAAAGCAAAAGGAAA	92.64
	Glyma19g34440.1	59	CACGCACGCTTCTTCCTTTT	60	ACGTCCATTTCGTTGCAATCA	96.95
	Glyma14g34590.1	59	ACCTTGGTCAGCTGGGTTTTT	58	GACAACACCTAGAAGGCTAGAAGTCA	97.31
Endogenous genes	ELF1-β	58	GTTGAAAAGCCAGGGGACA	58	TCTTACCCCTTGAGCGTGG	93.15
	TUB	62	CCTCGTTCGAATTCGCTTTTTG	61	CAACTGTCTTGTCGCTTGGCAT	100.84
	TUA	60	AGGTCGGAAACTCCTGCTGG	60	AAGGTGTTGAAGG CGTCGTG	85.75
	β-actin	58	GAGCTATGAATTGCCTGATGG	55	CGTITCATGAATTCCAGTAGC	99
	GAPDH	60	GTGGAGACCCATTGGAGGAA	61	TGGTTTGCTGCTGGTAATGGTA	85
	RNAr18S	58	AAACGGCTACCACATCCAAG	58	CCTTCAATGGATCCATCGTTA	98
