# Supplementary material for: Expression Patterns of GmAP2/EREB-Like Transcription Factors Involved in Soybean Responses to Water Deficit
Source: PLoS One. 2013 May 7;8(5):e62294. doi: 10.1371/journal.pone.0062294 (PMC3646874; doi:10.1371/journal.pone.0062294)
Supplement: Table S2 — Statistical analysis. The Rest 2009 software package was used to calculate iterations of gene expression among all experimental treatment periods and their statistical significances. P(H1) is the probability of observing the difference between the control plants and those exposed to water deficit by chance. The Result columns indicate the direction of the change in expression when p<0.05 (UP = up-regulated; DOWN = down-regulated; ND = not differentially expressed). (XLSX) [file pone.0062294.s002.xlsx]

## Sheet: Plan1
Gene Model		BR16 leaf			BR16 root			EMB48 leaf			EMB48 root
	Time	95% C.I.	P(H1)	Result	95% C.I.	P(H1)	Result	95% C.I.	P(H1)	Result	95% C.I.	P(H1)	Result
Glyma03g31920.1	T25	0,124 - 6,570	0.965	ND	1,309 - 34,338	0	UP	0,219 - 18,816	0.09	ND	3,574 - 37,972	0	UP
	T50	0,219 - 7,552	0.133	ND	2,487 - 57,860	0	UP	0,236 - 20,307	0.055	ND	0,226 - 70,522	0	UP
	T75	0,828 - 8,745	0.001	UP	6,339 - 68,772	0.001	UP	1,024 - 16,477	0.001	UP	2,509 - 48,437	0	UP
	T100	0,834 - 94,484	0.001	UP	2,443 - 53,863	0	UP	0,507 - 26,363	0	UP	5,235 - 28,550	0	UP
	T125	2,162 - 68,053	0	UP	1,191 - 62,584	0	UP	0,743 - 47,885	0.001	UP	3,130 - 31,798	0	UP
	T150	3,363 - 54,015	0	UP	1,834 - 26,364	0	UP	1,508 - 70,218	0	UP	2,756 - 34,955	0	UP
Glyma10g23440.1	T25	0,656 - 4,375	0.012	UP	0,692 - 2,254	0.777	ND	0,823 - 6,309	0.001	UP	0,261 - 4,673	0.657	ND
	T50	0,657 - 9,899	0.005	UP	0,547 - 1,841	0.173	ND	0,326 - 4,485	0.069	ND	0,187 - 3,316	0.082	ND
	T75	1,581 - 3,938	0	UP	0,218 - 0,972	0	DOWN	0,722 - 5,155	0.003	UP	0,172 - 2,020	0.015	DOWN
	T100	0,651 - 3,505	0.017	UP	0,123 - 0,533	0	DOWN	0,206 - 2,920	0.513	ND	0,136 - 1,477	0.007	DOWN
	T125	0,891 - 7,001	0	UP	0,154 - 0,688	0	DOWN	0,269 - 5,379	0.174	ND	0,140 - 2,961	0.04	DOWN
	T150	2,965 - 7,400	0	UP	0,231 - 1,216	0	DOWN	1,272 - 10,616	0	UP	0,193 - 1,476	0.009	DOWN
Glyma10g07770.1	T25	0,581 - 83,306	0.002	UP	2,324 - 19,388	0	UP	1,872 - 15,276	0	UP	3,396 - 56,810	0	UP
	T50	0,849 - 63,170	0	UP	4,233 - 49,788	0	UP	8,973 - 79,962	0	UP	10,374 - 115,073	0	UP
	T75	1,649 - 86,333	0	UP	15,595 - 197,145	0	UP	8,890 - 58,276	0	UP	26,269 - 156,563	0	UP
	T100	0,698 - 61,487	0.003	UP	4,398 - 147,927	0	UP	1,787 - 50,013	0	UP	19,318 - 158,713	0.001	UP
	T125	0,365 - 92,844	0.002	UP	9,862 - 133,439	0	UP	4,754 - 20,507	0	UP	21,813 - 219,681	0	UP
	T150	0,701 - 47,110	0.001	UP	9,808 - 95,158	0	UP	2,222 - 9,405	0	UP	20,989 - 156,822	0	UP
Glyma14g09320.1	T25	0,480 - 1,686	0.89	ND	0,257 - 1,938	0.963	ND	0,456 - 2,713	0.788	ND	1,457 - 6,249	0	UP
	T50	0,719 - 2,823	0.047	UP	0,345 - 3,042	0.246	ND	1,018 - 8,242	0	UP	2,408 - 6,321	0	UP
	T75	1,065 - 3,164	0	UP	0,585 - 7,480	0.008	UP	1,536 - 12,453	0	UP	3,704 - 8,921	0	UP
	T100	0,865 - 10,534	0	UP	1,064 - 9,957	0.001	UP	2,294 - 19,780	0	UP	4,492 - 11,590	0	UP
	T125	3,666 - 9,391	0	UP	0,861 - 6,701	0.003	UP	3,544 - 20,812	0.001	UP	4,092 - 20,170	0	UP
	T150	5,031 - 11,525	0	UP	0,688 - 7,516	0.005	UP	3,023 - 115,021	0	UP	3,391 - 8,457	0	UP
Glyma18g02170.1	T25	0,321 - 0,982	0	DOWN	0,095 - 0,739	0	DOWN	0,267 - 1,864	0.027	DOWN	0,287 - 3,005	0.208	ND
	T50	0,203 - 1,590	0.017	DOWN	0,028 - 0,282	0	DOWN	0,451 - 1,891	0.453	ND	0,172 - 0,993	0	DOWN
	T75	0,293 - 1,255	0.003	DOWN	0,026 - 0,204	0	DOWN	0,483 - 30,141	0.271	ND	0,318 - 0,572	0	DOWN
	T100	0,179 - 0,722	0	DOWN	0,020 - 0,147	0	DOWN	0,269 - 1,060	0.002	DOWN	0,231 - 0,571	0	DOWN
	T125	0,152 - 0,433	0	DOWN	0,017 - 0,187	0	DOWN	0,241 - 2,119	0.015	DOWN	0,309 - 0,637	0	DOWN
	T150	0,178 - 0,542	0	DOWN	0,053 - 0,371	0	DOWN	0,130 - 4,031	0.006	DOWN	0,340 - 1,129	0.003	DOWN
Glyma04g11290.1	T25	0,669 - 1,454	0.56	ND	0,898 - 1,373	0.248	ND	0,058 - 3,052	0.944	ND	0,978 - 2,274	0.001	UP
	T50	0,701 - 2,111	0.091	ND	0,854 - 1,634	0.026	UP	0,441 - 4,526	0.026	UP	0,712 - 2,280	0.096	ND
	T75	0,734 - 1,342	0.665	ND	0,601 - 1,483	0.889	ND	1,082 - 7,120	0	UP	0,718 - 2,601	0.044	UP
	T100	0,593 - 1,581	0.862	ND	1,117 - 1,834	0	UP	0,204 - 1,359	0.014	DOWN	1,400 - 4,329	0	UP
	T125	0,804 - 1,468	0.154	ND	1,260 - 1,999	0	UP	0,526 - 3,347	0.066	ND	1,518 - 6,061	0	UP
	T150	1,445 - 2,861	0	UP	1,804 - 3,182	0	UP	0,690 - 5,268	0.003	UP	1,593 - 3,591	0	UP
Glyma13g01930.1	T25	1,587 - 4,798	0	UP				1,363 - 8,646	0	UP
	T50	2,854 - 4,569	0	UP				1,866 - 17,711	0	UP
	T75	1,748 - 5,298	0	UP				2,413 - 11,540	0	UP
	T100	2,037 - 4,378	0	UP				1,477 - 6,661	0	UP
	T125	3,211 - 5,603	0	UP				1,456 - 10,622	0	UP
	T150	4,183 - 6,186	0	UP				1,753 - 12,493	0	UP
Glyma12g33020.1	T25	2,206 - 15,051	0	UP	1,623 - 11,461	0	UP	2,793 - 14,080	0	UP	2,784 - 6,993	0	UP
	T50	9,092 - 46,739	0	UP	3,556 - 15,077	0	UP	14,821 - 53,304	0	UP	4,917 - 16,862	0	UP
	T75	4,525 - 49,188	0	UP	5,575 - 29,422	0	UP	46,327 - 150,725	0	UP	7,139 - 26,283	0	UP
	T100	18,723 - 79,002	0	UP	9,619 - 52,856	0	UP	38,875 - 100,754	0	UP	10,347 - 26,922	0	UP
	T125	25,080 - 146,779	0	UP	11,147 - 39,618	0	UP	30,437 - 101,998	0	UP	8,596 - 29,288	0	UP
	T150	24,242 - 98,054	0	UP	9,132 - 61,985	0	UP	25,954 - 133,501	0	UP	10,518 - 26,485	0	UP
Glyma13g37450.1	T25	3,235 - 20,915	0	UP	1,506 - 10,088	0	UP	5,424 - 30,821	0	UP	2,314 - 4,050	0	UP
	T50	12,904 - 24,889	0	UP	2,034 - 13,399	0	UP	15,882 - 117,506	0	UP	3,831 - 14,941	0	UP
	T75	14,506 - 29,644	0	UP	1,567 - 15,825	0	UP	36,945 - 230,377	0	UP	6,066 - 13,830	0	UP
	T100	18,146 - 40,816	0	UP	3,893 - 25,339	0	UP	50,705 - 164,311	0	UP	12,684 - 18,526	0	UP
	T125	30,962 - 78,762	0	UP	2,966 - 17,530	0	UP	41,359 - 152,886	0	UP	8,076 - 18,221	0	UP
	T150	25,982 - 54,414	0	UP	4,447 - 25,654	0	UP	44,040 - 168,662	0	UP	10,441 - 21,164	0	UP
Glyma14g34590.1	T25	3,031 - 9,579	0	UP	1,529 - 2,456	0	UP	0,133 - 16,014	0.009	UP	0,867 - 3,728	0.196	ND
	T50	4,916 - 10,145	0	UP	1,818 - 4,539	0	UP	2,379 - 32,540	0	UP	0,943 - 6,040	0	UP
	T75	4,887 - 8,174	0	UP	0,902 - 3,553	0.004	UP	5,949 - 27,517	0	UP	0,714 - 7,144	0.004	UP
	T100	4,727 - 9,498	0	UP	1,760 - 3,858	0	UP	1,383 - 14,146	0	UP	1,788 - 10,117	0	UP
	T125	6,885 - 13,142	0	UP	1,637 - 4,435	0	UP	4,378 - 18,133	0	UP	1,119 - 12,538	0	UP
	T150	7,182 - 14,373	0	UP	1,958 - 7,795	0	UP	4,314 - 18,438	0	UP	1,544 - 6,829	0	UP
Glyma19g34440.1	T25	1,098 - 3,620	0	UP	0,991 - 3,628	0	UP	0,547 - 14,933	0.004	UP	0,899 - 5,689	0	UP
	T50	0,986 - 3,817	0.001	UP	0,791 - 5,328	0.002	UP	0,237 - 7,717	0.273	ND	1,843 - 13,456	0	UP
	T75	0,939 - 3,361	0.001	UP	3,118 - 10,043	0.001	UP	0,334 - 7,314	0.583	ND	1,822 - 22,621	0	UP
	T100	0,555 - 2,597	0.559	ND	2,750 - 12,342	0	UP	0,397 - 8,926	0.047	UP	3,482 - 17,691	0	UP
	T125	0,548 - 2,314	0.887	ND	1,518 - 11,017	0	UP	0,553 - 10,210	0.01	UP	2,430 - 23,597	0	UP
	T150	0,712 - 2,315	0.953	ND	2,752 - 16,259	0	UP	0,451 - 8,294	0.045	UP	3,162 - 18,477	0	UP
